# Supplementary material for: High-Fat/High-Sugar Diet and High-Temperature/High-Humidity Exposure Aggravates Ulcerative Colitis in an Experimental Mouse Model
Source: Curr Issues Mol Biol. 2025 Jul 18;47(7):562. doi: 10.3390/cimb47070562 (PMC12293846; doi:10.3390/cimb47070562)
Supplement: Supplementary file 1 [file cimb-47-00562-s001.zip]

Archive with 1 entries (1 files):
- cimb-3727521-supplementary.pdf
